# Supplementary material for: Chemical Composition of Various Nepeta cataria Plant Organs’ Methanol Extracts Associated with In Vivo Hepatoprotective and Antigenotoxic Features as well as Molecular Modeling Investigations
Source: Plants (Basel). 2022 Aug 14;11(16):2114. doi: 10.3390/plants11162114 (PMC9415533; doi:10.3390/plants11162114)
Supplement: Supplementary file 1 [file plants-11-02114-s001.zip]

Archive with 1 entries (1 files):
- plants-1737280-supplementary.pdf
